# Supplementary material for: Development of Ic-ELISA and Colloidal Gold Lateral Flow Immunoassay for the Determination of Cypermethrin in Agricultural Samples
Source: Biosensors (Basel). 2022 Nov 21;12(11):1058. doi: 10.3390/bios12111058 (PMC9688530; doi:10.3390/bios12111058)
Supplement: Supplementary file 1 [file biosensors-12-01058-s001.zip]

Archive with 1 entries (1 files):
- biosensors-1983723-supplementary.pdf
